# Supplementary material for: Synthesis and Antiproliferative Effect of 3,4,5-Trimethoxylated Chalcones on Colorectal and Prostatic Cancer Cells
Source: Pharmaceuticals (Basel). 2024 Sep 13;17(9):1207. doi: 10.3390/ph17091207 (PMC11434868; doi:10.3390/ph17091207)
Supplement: Supplementary file 1 [file pharmaceuticals-17-01207-s001.zip]

Archive with 1 entries (1 files):
- pharmaceuticals-3173706-supplementary.pdf
